# Supplementary material for: Effect of enzymatic treatment on Eucalyptus globulus vessels passivation
Source: Sci Rep. 2023 Feb 17;13:2832. doi: 10.1038/s41598-023-29861-w (PMC9938105; doi:10.1038/s41598-023-29861-w)
Supplement: Supplementary file 1 — Supplementary Information. [file 41598_2023_29861_MOESM1_ESM.xlsx]

## Sheet: ESCA
		Table 5 (raw data)								Table 5 (raw data)
		Sample	C 1s %	N 1s %	O 1s %	Si 2p %	O/C ratio			Sample	C 1s %	N 1s %	O 1s %	Si 2p %	O/C ratio
		Fibers	60,99	0,25	38,59	0,17	0,63			Fibers	60.99	0.25	38.59	0.17	0.632727		100
		Fib Cocktail	59,69	1,73	38,56	0,02	0,65			Fib Cocktail	59.69	1.73	38.56	0.02	0.646004
		Fib Xylanase	61,43	0,27	38,17	0,13	0,62			Fib Xylanase	61.43	0.27	38.17	0.13	0.621358
		Vessels	61,44	0,23	37,84	0,49	0,62			Vessels	61.44	0.23	37.84	0.49	0.615885
		Ves Cocktail	62,18	2,19	35,45	0,19	0,57			Ves Cocktail	62.18	2.19	35.45	0.19	0.570119
		Ves Xylanase	62,06	0,33	37,29	0,32	0,60			Ves Xylanase	62.06	0.33	37.29	0.32	0.60087
		Ref (Whatman)	57,04	0,00	42,96	0,00	0,75			Ref (Whatman)	57.04	0	42.96	0	0.753156
		Table 6 (raw data)								Table 6 (raw data)
		Sample	C-C %	C-O/C-N %	C=O %	O-C=O %				Sample	C-C %	C-O/C-N %	C=O %	O-C=O %
		Fibers	17,53	62,44	15,60	4,43				Fibers	17.53	62.44	15.6	4.43		100
		Fib Cocktail	14,99	65,58	15,02	4,40				Fib Cocktail	14.99	65.58	15.02	4.4		99.99
		Fib Xylanase	18,05	58,29	17,83	5,82				Fib Xylanase	18.05	58.29	17.83	5.82		99.99
		Vessels	21,28	60,91	13,86	3,95				Vessels	21.28	60.91	13.86	3.95		100
		Ves Cocktail	22,74	57,34	13,93	5,99				Ves Cocktail	22.74	57.34	13.93	5.99		100
		Ves Xylanase	21,02	59,16	15,76	4,07				Ves Xylanase	21.02	59.16	15.76	4.07		100.01
		Ref (Whatman)	4,55	74,59	16,98	3,88				Ref (Whatman)	4.55	74.59	16.98	3.88		100
		Table 5 (raw data)								Table 6 (raw data)
		Sample	C 1s %	N 1s %	O 1s %	Si 2p %	O/C ratio			Sample	C-C %	C-O/C-N %	C=O %	O-C=O %
		Fibers	60.99	0.25	38.59	0.17	0.632727			Fibers	17.53	62.44	15.6	4.43
		Fibers w/ Cocktail	59.69	1.73	38.56	0.02	0.646004			Fibers w/ Cocktail	14.99	65.58	15.02	4.4
		Fibers w/ Xyl.	61.43	0.27	38.17	0.13	0.621358			Fibers w/ Xyl.	18.05	58.29	17.83	5.82
		Vessels	61.44	0.23	37.84	0.49	0.615885			Vessels	21.28	60.91	13.86	3.95
		Ves w/ Cocktail	62.18	2.19	35.45	0.19	0.570119			Ves w/ Cocktail	22.74	57.34	13.93	5.99
		Vessels w/ Xyl.	62.06	0.33	37.29	0.32	0.60087			Vesels w/ Xyl.	21.02	59.16	15.76	4.07
		Ref (Whatman)	57.04	0	42.96	0	0.753156			Ref (Whatman)	4.55	74.59	16.98	3.88
		Table 5 Relative concentrations of elements in the samples surface (XPS).								Table 6 Relative amounts of the different carbon chemical surroundings (XPS)
			C 1s %	N 1s %	O 1s %	Si 2p %	O/C ratio				C-C %	C-O/C-N %	C=O %	O-C=O %
		Ref (Whatman)	57.04	0	42.96	0	0.753156			Ref (Whatman)	4.55	74.59	16.98	3.88
		Fibers	60.99	0.25	38.59	0.17	0.632727			Fibers	17.53	62.44	15.6	4.43
		Vessels	61.44	0.23	37.84	0.49	0.615885			Vessels	21.28	60.91	13.86	3.95
		Vessel Fiber Comparison	0.00737826	-0.08	-0.0194351	1.88235	-0.026617			Vessel Fiber Comparison	0.213919	-0.0245035	-0.111538	-0.108352
		Fibers w/ Xyl.	61.43	0.27	38.17	0.13	0.621358			Fibers w/ Xyl.	18.05	58.29	17.83	5.82
		Fibers Xylanase Effect	0.0072143	0.08	-0.0108836	-0.235294	-0.0179683			Fibers Xylanase Effect	0.0296634	-0.0664638	0.142949	0.31377
		Vessels w/ Xyl.	62.06	0.33	37.29	0.32	0.60087			Vessels w/ Xyl.	21.02	59.16	15.76	4.07
		Vessels Xylanase Effect	0.0100911	0.434783	-0.0145349	-0.346939	-0.02438			Vessels Xylanase Effect	-0.012218	-0.0287309	0.137085	0.0303797
		Fibers w/ Cocktail	59.69	1.73	38.56	0.02	0.646004			Fibers w/ Cocktail	14.99	65.58	15.02	4.4
		Fibers Cocktail Effect	-0.021315	5.92	-0.000777403	-0.882353	0.0209849			Fibers Cocktail Effect	-0.144894	0.0502883	-0.0371795	-0.00677201
		Vessels w/ Cocktail	62.18	2.19	35.45	0.19	0.570119			Vessels w/ Cocktail	22.74	57.34	13.93	5.99
		Vessels Cocktail Effect	0.0120443	8.52174	-0.0631607	-0.612245	-0.0743099			Vessels Cocktail Effect	0.068609	-0.0586111	0.00505051	0.516456

## Sheet: Thermoporosimetry
	Table 1 (Complete) Thermoporosimetry results in fibers and vessels, treated and untreated.
		MC, g/g	stdev	NFW, g/g	stdev	FBW, g/g	stdev	Vtotal, mL/g	stdev	Vmicro, mL/g	stdev	Vmeso, mL/g	stdev
	Fibers	1.411	0.663	0.321	0.036	0.361	0.033	0.768	0.028	0.237	0.039	0.514	0.029
	Vessels	0.955	0.089	0.285	0.008	0.454	0.014	0.815	0.018	0.2	0.017	0.599	0.018
	Vessel Fiber Comparison			-0.11215		0.257618		0.0611979		-0.156118		0.16537
	Fibers (Xylanase)	1.044	0.078	0.274	0.005	0.364	0.013	0.72	0.015	0.189	0.015	0.516	0.017
	Fiber Xylanase Effect			-0.146417		0.00831025		-0.0625		-0.202532		0.00389105
	Vessels (Xylanase)	2.271	0.255	0.319	0.023	0.489	0.016	0.91	0.015	0.185	0.005	0.7	0.011
	Vessel Xylanase Effect			0.119298		0.0770925		0.116564		-0.075		0.168614
	Fibers (Cocktail)	1.306	0.09	0.265	0.025	0.417	0.027	0.771	0.034	0.157	0.016	0.594	0.033
	Fiber Cocktail Effect			-0.174455		0.155125		0.00390625		-0.337553		0.155642
	Vessels (Cocktail)	2.117	0.361	0.324	0.046	0.569	0.007	0.974	0.031	0.132	0.046	0.818	0.035
	Vessel Cocktail Effect			0.136842		0.253304		0.195092		-0.34		0.365609
	Table 1 Thermoporosimetry results in fibers and vessels, treated and untreated.
		MC, g/g	NFW, g/g	FBW, g/g	Vtotal, mL/g	Vmicro, mL/g	Vmeso, mL/g
	Fibers	1.411	0.321	0.361	0.768	0.237	0.514
	Vessels	0.955	0.285	0.454	0.815	0.2	0.599
	Vessel Fiber Comparison		-0.11215	0.257618	0.0611979	-0.156118	0.16537
	Fibers (Xylanase)	1.044	0.274	0.364	0.72	0.189	0.516
	Fiber Xylanase Effect		-0.146417	0.00831025	-0.0625	-0.202532	0.00389105
	Vessels (Xylanase)	2.271	0.319	0.489	0.91	0.185	0.7
	Vessel Xylanase Effect		0.119298	0.0770925	0.116564	-0.075	0.168614
	Fibers (Cocktail)	1.306	0.265	0.417	0.771	0.157	0.594
	Fiber Cocktail Effect		-0.174455	0.155125	0.00390625	-0.337553	0.155642
	Vessels (Cocktail)	2.117	0.324	0.569	0.974	0.132	0.818
	Vessel Cocktail Effect		0.136842	0.253304	0.195092	-0.34	0.365609

## Sheet: Graphs
		Figure 1 (Data)	NFW	FBW			Figure 2 (Data)	Vtotal	Vmicro	Vmeso
		Fibers	0.321	0.361			Fibers	0.768	0.237	0.514
		Fibers (Xylanase)	0.274	0.364			Fibers (Xylanase)	0.72	0.189	0.516
		Fibers (Cocktail)	0.265	0.417			Fibers (Cocktail)	0.771	0.157	0.594
		Vessels	0.285	0.454			Vessels	0.815	0.2	0.599
		Vessels (Xylanase)	0.319	0.489			Vessels (Xylanase)	0.91	0.185	0.7
		Vessels (Cocktail)	0.324	0.569			Vessels (Cocktail)	0.974	0.132	0.818
		Fig. 1 Freezing bound water (FBW) and non-freezing bound water (NFW)					Fig. 2 Pore composition volumes for fibers and vessels, treated and untreated.
